# Supplementary material for: The Association of Dietary Fiber Intake in Three Meals with All-Cause and Disease-Specific Mortality among Adults: The U.S. National Health and Nutrition Examination Survey, 2003–2014
Source: Nutrients. 2022 Jun 17;14(12):2521. doi: 10.3390/nu14122521 (PMC9228910; doi:10.3390/nu14122521)
Supplement: Supplementary file 1 [file nutrients-14-02521-s001.zip]

Archive with 1 entries (1 files):
- nutrients-1716913-supplementary.pdf
